# Supplementary material for: MZmine 2: Modular framework for processing, visualizing, and analyzing mass spectrometry-based molecular profile data
Source: BMC Bioinformatics. 2010 Jul 23;11:395. doi: 10.1186/1471-2105-11-395 (PMC2918584; doi:10.1186/1471-2105-11-395)
Supplement: Additional file 1 — Numerical values for Figure 6. Precision and recall values of RANSAC and Join aligner results for 12 synthetic data sets. [file 1471-2105-11-395-S1.XLS]

## Sheet: Supplemental Table S1
		Ransac		Join-50		Join-20		Join-5
		Recall	Precision	Recall	Precision	Recall	Precision	Recall	Precision
	Dataset 1	1	1	1	0.99	0.99	0.97	0.86	0.97
	Dataset 2	1	1	1	0.96	0.99	0.96	0.88	0.96
	Dataset 3	1	1	1	0.97	0.99	0.95	0.89	0.96
	Dataset 4	1	1	1	0.98	1	0.96	0.92	0.95
	Dataset 5	1	1	1	0.93	0.98	0.94	0.91	0.92
	Dataset 6	1	1	1	0.96	0.99	0.93	0.86	0.94
	Dataset 7	1	1	1	0.98	1	0.96	0.91	0.94
	Dataset 8	1	1	1	0.97	0.97	0.95	0.96	0.96
	Dataset 9	1	1	1	0.96	0.99	0.94	0.87	0.94
	Dataset 10	1	1	1	0.97	0.98	0.97	0.86	0.97
	Dataset 11	1	1	1	0.97	1	0.96	0.97	0.95
	Dataset 12	1	1	1	0.96	1	0.94	0.99	0.93
	Average	1	1	1	0.97	0.99	0.95	0.91	0.95
	STD dev	0	0	0	0.01	0.01	0.01	0.04	0.02
